# Supplementary material for: Changes in the Gut and Oral Microbiome in Children with Phenylketonuria in the Context of Dietary Restrictions—A Preliminary Study
Source: Nutrients. 2024 Nov 16;16(22):3915. doi: 10.3390/nu16223915 (PMC11597790; doi:10.3390/nu16223915)
Supplement: Supplementary file 1 [file nutrients-16-03915-s001.zip]

Archive with 3 entries (3 files):
- Supplementary materials - Tables S8-S14 oral.xlsx
- Supplementary materials - Tables S1-S7 gut.xlsx
- Supplementary materials - Figures S1 and S2.pdf
