# Supplementary material for: Changes in the Gut and Oral Microbiome in Children with Phenylketonuria in the Context of Dietary Restrictions—A Preliminary Study
Source: Nutrients. 2024 Nov 16;16(22):3915. doi: 10.3390/nu16223915 (PMC11597790; doi:10.3390/nu16223915)
Supplement: Supplementary file 1 [file nutrients-16-03915-s001.zip › Supplementary materials - Tables S8-S14 oral.xlsx]

## Sheet: Table S8 - Phylum oral
Table S8. Oral Microbial Phylum Abundance and Statistical Comparison Between PKU and Control Groups
Phylum	PKU			Control
OTUID	mean_abundance	sd_abundance	mean_abundance_percent	mean_abundance	sd_abundance	mean_abundance_percent	p-value
Unknown	0.0251538	0.0108873	2.51538	0.0288243	0.00897819	2.88243	0.42
Actinobacteria	0.0865537	0.0167597	8.65537	0.0680912	0.0451846	6.80912	0.31
Bacteroidetes	0.156096	0.0852658	15.6096	0.260041	0.0888824	26.0041	0.032
Firmicutes	0.375207	0.0282572	37.5207	0.342925	0.020335	34.2925	0.22
Fusobacteria	0.0496507	0.00380843	4.96507	0.0500021	0.0211853	5.00021	0.69
Proteobacteria	0.297428	0.0773398	29.7428	0.225046	0.0975661	22.5046	0.55
TM7	0.00655207	0.00532289	0.655207	0.0167753	0.0132933	1.67753	0.31

## Sheet: Table S9 - Class oral
Table S9. Oral Microbial Class Abundance and Statistical Comparison Between PKU and Control Groups
Class	PKU			Control
OTUID	mean_abundance	sd_abundance	mean_abundance_percent	mean_abundance	sd_abundance	mean_abundance_percent	p-value
Unknown	0.0314294	0.00850242	3.14294	0.0401582	0.0132571	4.01582	0.31
Actinobacteria	0.0813568	0.0222993	8.13568	0.0581659	0.048447	5.81659	0.22
Bacilli	0.26304	0.0412991	26.304	0.166398	0.0211092	16.6398	0.0079
Bacteroidia	0.137369	0.0908261	13.7369	0.240435	0.0936959	24.0435	0.056
Betaproteobacteria	0.141024	0.0613756	14.1024	0.0398362	0.0179121	3.98362	0.016
Clostridia	0.10801	0.0356592	10.801	0.169799	0.0244261	16.9799	0.032
Epsilonproteobacteria	0.00746457	0.00482611	0.746456	0.00482611	0.0132018	2.20081	0.056
Flavobacteriia	0.0187276	0.00895243	1.87276	0.0195907	0.00678267	1.95907	1
Fusobacteriia	0.0496507	0.00380843	4.96507	0.0500021	0.0211853	5.00021	0.69
Gammaproteobacteria	0.140029	0.0311516	14.0029	0.151868	0.0805393	15.1868	0.84
TM7-3	0.00655207	0.00532289	0.655207	0.0167753	0.0132933	1.67753	0.31

## Sheet: Table S10 - Order oral
Table S10. Oral Microbial Order Abundance and Statistical Comparison Between PKU and Control Groups
Order	PKU			Control
OTUID	mean_abundance	sd_abundance	mean_abundance_percent	mean_abundance	sd_abundance	mean_abundance_percent	p-value
Unknown	0.031452	0.00851071	3.1452	0.0403704	0.0130239	4.03704	0.22
Actinomycetales	0.0812267	0.0225538	8.12267	0.057538	0.0491087	5.7538	0.22
Bacteroidales	0.137369	0.0908261	13.7369	0.240435	0.0936959	24.0435	0.056
Campylobacterales	0.00746457	0.00482611	0.746456	0.0220081	0.0132018	2.20081	0.056
Clostridiales	0.10801	0.0356592	10.801	0.169799	0.0244261	16.9799	0.032
Flavobacteriales	0.0187276	0.00895243	1.87276	0.0195907	0.00678267	1.95907	1
Fusobacteriales	0.0496507	0.00380843	4.96507	0.0500021	0.0211853	5.00021	0.69
Gemellales	0.0163733	0.00509674	1.63733	0.00705688	0.00316489	0.705688	0.032
Lactobacillales	0.245959	0.0385195	24.5959	0.159235	0.0183729	15.9235	0.0079
Neisseriales	0.134144	0.0615839	13.4144	0.0358759	0.0182552	3.58759	0.016
Pasteurellales	0.135518	0.0297045	13.5518	0.149752	0.0781175	14.9752	0.84

## Sheet: Table S11 - Family oral
Table S11. Oral Microbial Family Abundance and Statistical Comparison Between PKU and Control Groups
Family	PKU			Control
OTUID	mean_abundance	sd_abundance	mean_abundance_percent	mean_abundance	sd_abundance	mean_abundance_percent	p-value
Unknown	0.0670489	0.013059	6.70489	0.0660299	0.0162888	6.60299	1
Actinomycetaceae	0.00656004	0.0041309	0.656004	0.0116501	0.00302123	1.16501	0.056
Campylobacteraceae	0.00746457	0.00482611	0.746456	0.0220081	0.0132018	2.20081	0.056
Flavobacteriaceae	0.010434	0.00897096	1.0434	0.0135474	0.0109405	1.35474	0.84
Fusobacteriaceae	0.0178761	0.00501142	1.78761	0.0242319	0.0119019	2.42319	0.42
Gemellaceae	0.0163733	0.00509674	1.63733	0.00705688	0.00316489	0.705688	0.032
Lachnospiraceae	0.0178693	0.00767335	1.78693	0.0286764	0.00940206	2.86764	0.095
Leptotrichiaceae	0.0317746	0.00514222	3.17746	0.0257702	0.0107467	2.57702	0.55
Micrococcaceae	0.0668333	0.0236609	6.68333	0.0344877	0.03881	3.44877	0.22
Neisseriaceae	0.134144	0.0615839	13.4144	0.0358759	0.0182552	3.58759	0.016
Pasteurellaceae	0.135518	0.0297045	13.5518	0.149752	0.0781175	14.9752	0.84
Porphyromonadaceae	0.0271141	0.010123	2.71141	0.0185657	0.0132966	1.85657	0.31
Prevotellaceae	0.0921023	0.0896714	9.21023	0.181376	0.0585631	18.1376	0.15
Streptococcaceae	0.206795	0.0285383	20.6795	0.129441	0.0227476	12.9441	0.0079
Veillonellaceae	0.0836988	0.0244515	8.36988	0.127307	0.0318531	12.7307	0.056
[Paraprevotellaceae]	0.0173179	0.0108207	1.73179	0.0362604	0.0303133	3.62604	0.31

## Sheet: Table S12 - Genus oral
Table S12. Oral Microbial Genus Abundance and Statistical Comparison Between PKU and Control Groups
Genus	PKU			Control
OTUID	mean_abundance	sd_abundance	mean_abundance_percent	mean_abundance	sd_abundance	mean_abundance_percent	p-value
Unknown	0.101342	0.0138038	10.1342	0.100182	0.0168127	10.0182	0.84
Actinobacillus	0.0132312	0.0081844	1.32312	0.00349031	0.00420645	0.349031	0.091
Actinomyces	0.00651019	0.00406085	0.651019	0.0116501	0.00302123	1.16501	0.056
Anaerosinus	0.0132956	0.0109926	1.32956	0.00545245	0.00778727	0.545245	0.33
Campylobacter	0.00746457	0.00482611	0.746456	0.0220081	0.0132018	2.20081	0.056
Capnocytophaga	0.0102712	0.00882417	1.02712	0.0135474	0.0109405	1.35474	0.84
Dialister	0.00275942	0.00542385	0.275942	0.0108891	0.00742129	1.08891	0.091
Fusobacterium	0.0163303	0.00669772	1.63303	0.022808	0.00984172	2.2808	0.22
Haemophilus	0.112706	0.0231883	11.2706	0.131922	0.0694989	13.1922	0.84
Leptotrichia	0.0261006	0.00535316	2.61006	0.0230957	0.00827522	2.30957	1
Neisseria	0.131917	0.0628986	13.1917	0.0346339	0.018616	3.46339	0.016
Oribacterium	0.007457	0.00102151	0.7457	0.0118942	0.00218691	1.18942	0.016
Porphyromonas	0.0270417	0.0102644	2.70417	0.0182562	0.0133926	1.82562	0.31
Prevotella 1	0.0921023	0.0896714	9.21023	0.181376	0.0585631	18.1376	0.15
Rothia	0.0666467	0.0235727	6.66467	0.0344877	0.03881	3.44877	0.22
Streptococcus	0.206795	0.0285383	20.6795	0.129441	0.0227476	12.9441	0.0079
Veillonella	0.0604539	0.011679	6.04539	0.0968587	0.027911	9.68587	0.095
Prevotella 2	0.0172938	0.0108534	1.72938	0.031845	0.0238038	3.1845	0.42

## Sheet: Table S13 - Species oral
Table S13. Oral Microbial Species Abundance and Statistical Comparison Between PKU and Control Groups
Species	PKU			Control
OTUID	mean_abundance	sd_abundance	mean_abundance_percent	mean_abundance	sd_abundance	mean_abundance_percent	p-value
Unknown	0.386906	0.0830191	38.6906	0.253404	0.0383627	25.3404	0.032
Rothia	0.0470388	0.0315576	4.70388	0.0298252	0.0359692	2.98252	0.6
Porphyromonas	0.0270417	0.0102644	2.70417	0.0182562	0.0133926	1.82562	0.312
Prevotella 1	0.0130444	0.0167132	1.30444	0.0292553	0.0158031	2.92553	0.056
Prevotella 2	0.0172041	0.0109204	1.72041	0.0271048	0.014385	2.71048	0.42
Streptococcus	0.0490656	0.00441154	4.90656	0.0241143	0.0142771	2.41143	0.0079
Oribacterium	0.007457	0.00102151	0.7457	0.0118942	0.00218691	1.18942	0.016
Dialister	0.00275942	0.00542385	0.275942	0.0108891	0.00742129	1.08891	0.091
Fusobacterium	0.0163303	0.00669772	1.63303	0.022808	0.00984172	2.2808	0.22
Leptotrichia	0.0261006	0.00535316	2.61006	0.0230957	0.00827522	2.30957	1
Campylobacter	0.00651723	0.00394007	0.651723	0.0203067	0.012196	2.03067	0.056
Veillonella dispar	0.036459	0.0169977	3.6459	0.0569831	0.0157288	5.69831	0.22
Anaerosinus glycerini	0.0132956	0.0109926	1.32956	0.00545245	0.00778727	0.545245	0.33
Streptococcus infantis	0.0345166	0.00605103	3.45166	0.021886	0.00649385	2.1886	0.032
Prevotella melaninogenica	0.0613814	0.0580853	6.13814	0.107426	0.0197	10.7426	0.15
Rothia mucilaginosa	0.0128252	0.0134556	1.28252	0.00442048	0.00352069	0.442048	0.53
Haemophilus parainfluenzae	0.09905	0.0173611	9.905	0.120927	0.067722	12.0927	0.69
Veillonella parvula	0.0150102	0.017971	1.50102	0.0150174	0.00582858	1.50174	0.68
Prevotella nanceiensis	0.00500675	0.00236783	0.500675	0.0185979	0.0162095	1.85979	0.032
Prevotella pallens	0.00660006	0.00570561	0.660006	0.0212327	0.0154345	2.12327	0.15

## Sheet: Table S14 - diversity,permanova
Table S14. Alpha and Beta Diversity Metrics of Oral Microbiota in PKU and Control Groups, with PERMANOVA Analysis
	Alpha diversity				Beta diversity Bray		Weighted Unifrac
Patient	Observed	Shannon	Simpson	material	Axis.1	Axis 2	Axis.1	Axis 2	Treatment
PKU1	92	3.80385	0.966884	oral	-0.236722	-0.00246074	-0.111533	0.0820195	PKU
PKU2	128	4.0952	0.973226	oral	-0.232014	-0.0849358	-0.0925736	0.039543	PKU
PKU3	130	4.03365	0.96988	oral	-0.258267	0.0118543	-0.104293	0.0200306	PKU
PKU4	105	3.90336	0.968364	oral	-0.23225	-0.00313755	-0.0980619	-0.00455166	PKU
PKU5	113	4.09599	0.974173	oral	0.180714	-0.124324	0.117976	0.0336368	PKU
C1	114	4.17592	0.977185	oral	0.203079	0.0600387	0.0919854	-0.0701997	Control
C2	174	4.62304	0.985711	oral	0.275307	-0.196049	0.164082	0.0449607	Control
C3	92	4.06932	0.976111	oral	0.0763092	-0.222402	0.122176	0.0152657	Control
C4	99	3.91669	0.967751	oral	0.0907536	0.270583	-0.0612753	-0.0951599	Control
C5	110	3.98384	0.967992	oral	0.133091	0.290832	-0.0284834	-0.0655452	Control
Permanova
Permutation test for adonis under reduced model
Terms added sequentially (first to last)
Permutation: free
Number of permutations: 99
adonis2(formula = t(otu) ~ treatment, data = meta, permutations = 99, method = "bray")
Term	Df	SumOfSqs	R2	F	Pr_F	Significance
treatment	1	0.29202	0.24428	2.5859	0.04	*
Residual	8	0.90342	0.75572	NA	NA
Total	9	1.19544	1	NA	NA
---
Signif. codes: 0 ‘***’ 0.001 ‘**’ 0.01 ‘*’ 0.05 ‘.’ 0.1 ‘ ’ 1
Permutation test for homogeneity of multivariate dispersions
Permutation: free
Number of permutations: 999
Response: Distances
erm	Df	Sum_Sq	Mean_Sq	F_value	N_Perm	Pr(>F)
Groups	1	0.001167	0.0011672	0.146	999	0.747
Residuals	8	0.063964	0.0079955	NA	NA	NA
Pairwise comparisons:
(Observed p-value below diagonal, permuted p-value above diagonal)
	control	PKU
control	NA	0.805
PKU	0.71235	NA
