# Supplementary material for: Changes in the Gut and Oral Microbiome in Children with Phenylketonuria in the Context of Dietary Restrictions—A Preliminary Study
Source: Nutrients. 2024 Nov 16;16(22):3915. doi: 10.3390/nu16223915 (PMC11597790; doi:10.3390/nu16223915)
Supplement: Supplementary file 1 [file nutrients-16-03915-s001.zip › Supplementary materials - Tables S1-S7 gut.xlsx]

## Sheet: Table S1 - Phylum gut
Table S1. Gut Microbial Phylum Abundance and Statistical Comparison Between PKU and Control Groups
Phylum	PKU			Control
OTUID	mean_abundance	sd_abundance	mean_abundance_percent	mean_abundance	sd_abundance	mean_abundance_percent	p-value
Unknown	0.042306	0.0224646	4.2306	0.0357907	0.0080909	3.57907	0.71
Actinobacteria	0.104109	0.119607	10.4109	0.0825202	0.031453	8.25202	0.71
Bacteroidetes	0.287946	0.200356	28.7946	0.345108	0.0173358	34.5108	0.71
Euryarchaeota	0	0	0	0.0174742	0.00848609	1.74742	0.01
Firmicutes	0.449009	0.113763	44.9009	0.480522	0.0391097	48.0522	0.71
Proteobacteria	0.0738877	0.0632094	7.38877	0.0262395	0.0123195	2.62395	0.39
Verrucomicrobia	0.0326954	0.0644917	3.26954	0.00693938	0.00711717	0.693938	0.71

## Sheet: Table S2 - Class gut
Table S2. Gut Microbial Class Abundance and Statistical Comparison Between PKU and Control Groups
Class	PKU			Control
OTUID	mean_abundance	sd_abundance	mean_abundance_percent	mean_abundance	sd_abundance	mean_abundance_percent	p-value
Unknown	0.0446944	0.0190902	4.46944	0.0363351	0.00824817	3.63351	0.71
Actinobacteria	0.0967073	0.118218	9.67073	0.0742752	0.0329171	7.42752	0.71
Bacilli	0.0516986	0.0369065	5.16986	0.00904895	0.000771469	0.904895	0.019
Bacteroidia	0.287946	0.200356	28.7946	0.345108	0.0173358	34.5108	0.71
Betaproteobacteria	0.0112843	0.0115647	1.12843	0.0162517	0.00928494	1.62517	0.39
Clostridia	0.367123	0.128815	36.7123	0.467273	0.0402181	46.7273	0.064
Erysipelotrichi	0.0301875	0.0236143	3.01875	0.00365575	0.00172266	0.365575	0.064
Gammaproteobacteria	0.0556453	0.0729941	5.56453	0.00837567	0.00348181	0.837567	0.71
Methanobacteria	0	0	0	0.0174742	0.00848609	1.74742	0.01
Verrucomicrobiae	0.0326954	0.0644917	3.26954	0.00837567	0.00348181	0.837567	0.71

## Sheet: Table S3 - Order gut
Table S3. Gut Microbial Order Abundance and Statistical Comparison Between PKU and Control Groups
Order	PKU			control
OTUID	mean_abundance	sd_abundance	mean_abundance_percent	mean_abundance	sd_abundance	mean_abundance_percent	p-value
Unknown	0.0446944	0.0190902	4.46944	0.0363351	0.00824817	3.63351	0.71
Bacteroidales	0.287946	0.200356	28.7946	0.345108	0.0173358	34.5108	0.71
Bifidobacteriales	0.08974	0.119625	8.974	0.0735589	0.0324671	7.35589	0.71
Burkholderiales	0.0107503	0.0121467	1.07503	0.0162517	0.00928494	1.62517	0.39
Clostridiales	0.367123	0.128815	36.7123	0.467273	0.0402181	46.7273	0.064
Enterobacteriales	0.0375985	0.0509521	3.75985	0.00141558	6.26155e-05	0.141558	0.71
Erysipelotrichales	0.0301875	0.0236143	3.01875	0.00365575	0.00172266	0.365575	0.064
Lactobacillales	0.05008	0.0359457	5.008	0.00772445	0.000273669	0.772445	0.019
Methanobacteriales	0	0	0	0.0174742	0.00848609	1.74742	0.01
Pasteurellales	0.0161799	0.0208965	1.61799	0.00689628	0.00349288	0.689628	0.71
Verrucomicrobiales	0.0326954	0.0644917	3.26954	0.00693939	0.00711717	0.693939	0.71

## Sheet: Table S4 - Family gut
Table S4. Gut Microbial Family Abundance and Statistical Comparison Between PKU and Control Groups
Family	PKU			Control
OTUID	mean_abundance	sd_abundance	mean_abundance_percent	mean_abundance	sd_abundance	mean_abundance_percent	p-value
Unknown	0.0547765	0.0216468	5.47765	0.0631083	0.0106881	6.31083	0.39
Bacteroidaceae	0.209673	0.192253	20.9673	0.174725	0.098694	17.4725	0.71
[Barnesiellaceae]	0.00281869	0.00630278	0.281869	0.0126333	0.00162309	1.26333	0.16
Bifidobacteriaceae	0.08974	0.119625	8.974	0.0735589	0.0324671	7.35589	0.71
Clostridiaceae	0.0136654	0.011226	1.36654	0.00812105	0.000938586	0.812105	0.71
Enterobacteriaceae	0.0375985	0.0509521	3.75985	0.00141558	6.26155e-05	0.141558	0.71
Erysipelotrichaceae	0.0301875	0.0236143	3.01875	0.00365575	0.00172266	0.365575	0.064
Lachnospiraceae	0.188913	0.0700126	18.8913	0.163655	0.0253912	16.3655	0.17
Methanobacteriaceae	0	0	0	0.0174742	0.00848609	1.74742	0.01
[Odoribacteraceae]	0.00695345	0.0103125	0.695345	0.014077	0.00197011	1.4077	0.17
Pasteurellaceae	0.0161799	0.0208965	1.61799	0.00689628	0.00349288	0.689628	0.71
Porphyromonadaceae	0.0147709	0.0151608	1.47709	0.0142156	0.00741022	1.42156	0.71
Prevotellaceae	0.0317763	0.04231	3.17763	0.0956137	0.109227	9.56137	0.39
Rikenellaceae	0.00955692	0.0132587	0.955692	0.0269207	0.00799717	2.69207	0.17
Ruminococcaceae	0.104989	0.0578779	10.4989	0.202196	0.0290229	20.2196	0.019
Streptococcaceae	0.0399798	0.0374144	3.99798	0.00772445	0.000273669	0.772445	0.019
Veillonellaceae	0.0496334	0.0331147	4.96334	0.0566707	0.0153707	5.66707	0.71
Verrucomicrobiaceae	0.0326954	0.0644917	3.26954	0.00693939	0.00711717	0.693939	0.71
[Paraprevotellaceae]	0.0123336	0.0275788	1.23336	0	0	0	0.5
Clostridiales_	0.00158261	0.00212866	0.158261	0.0192631	0.00981485	1.92631	0.018

## Sheet: Table S5 - Genus gut
Table S5. Gut Microbial Genus Abundance and Statistical Comparison Between PKU and Control Groups
Genus	PKU			Control
OTUID	mean_abundance	sd_abundance	mean_abundance_percent	mean_abundance	sd_abundance	mean_abundance_percent	p-value
Unknown	0.0948959	0.0203647	9.48959	0.128307	0.00540409	12.8307	0.019
Akkermansia	0.0326954	0.0644917	3.26954	0.00693939	0.00711717	0.693939	0.71
Alistipes	0.00920578	0.0127776	0.920578	0.0250488	0.0101586	2.50488	0.17
Bacteroides	0.209673	0.192253	20.9673	0.174725	0.098694	17.4725	0.71
Barnesiella	0.00214757	0.00480212	0.214757	0.0126333	0.00162309	1.26333	0.014
Bifidobacterium	0.0895909	0.119763	8.95909	0.0735589	0.0324671	7.35589	0.71
Blautia	0.0449573	0.0374616	4.49573	0.00937964	0.00375905	0.937963	0.064
Coprococcus	0.00746417	0.00336835	0.746417	0.0232413	0.0111849	2.32413	0.019
Dialister	0.00844827	0.0162569	0.844827	0.0354365	0.0127736	3.54365	0.063
Dorea	0.0104083	0.0094946	1.04083	0.00900041	0.00115753	0.900041	0.71
Faecalibacterium	0.0538316	0.0496857	5.38316	0.0848477	0.0133336	8.48477	0.71
Haemophilus	0.0148335	0.0189866	1.48335	0.00689628	0.00349288	0.689628	0.71
Lachnospira	0.00273762	0.00612149	0.273762	0.0164779	0.00944796	1.64779	0.053
Methanobrevibacter	0	0	0	0.0174742	0.00848609	1.74742	0.01
Oscillospira	0.0125107	0.00877946	1.25107	0.0174014	0.000292896	1.74014	0.17
Parabacteroides	0.0147203	0.0152217	1.47203	0.0142156	0.00741022	1.42156	0.71
Paraprevotella	0.0123336	0.0275788	1.23336	0	0	0	0.5
Phascolarctobacterium	0.0178822	0.0398816	1.78822	0.00855101	0.00987385	0.855101	0.89
Prevotella	0.0317763	0.04231	3.17763	0.0956137	0.109227	9.56137	0.39
Roseburia	0.0130244	0.0291235	1.30244	0.0399077	0.0204389	3.99077	0.16
Shigella	0.0295835	0.0405319	2.95835	0.000680677	0.000785978	0.0680677	0.89
Streptococcus	0.0357714	0.0361386	3.57714	0.00772445	0.000273669	0.772445	0.019
Veillonella	0.0179186	0.0229069	1.79186	0.0074332	0.00259003	0.74332	0.71
[Eubacterium]	0.0142403	0.0144272	1.42403	0	0	0	0.015
[Ruminococcus]	0.0254417	0.0210555	2.54417	0.000531779	0.000614046	0.0531779	0.1
Clostridium 1	0.0125933	0.0102991	1.25933	0.00475296	0.000160968	0.475297	0.71
Clostridium 2	0.0459088	0.0685169	4.59088	0.00617922	0.00281226	0.617922	1
Ruminococcus	0.0221038	0.0146718	2.21038	0.0375065	0.0242488	3.75065	0.39
Clostridium 3	0.0128934	0.0115739	1.28934	0	0	0	0.015
Ruminococcaceae_	0.00315093	0.00495321	0.315093	0.0426984	0.00758133	4.26984	0.017
Clostridiales_f___	0.00158261	0.00212866	0.158261	0.0192631	0.00981485	1.92631	0.018

## Sheet: Table S6 - Species gut
Table S6. Gut Microbial Species Abundance and Statistical Comparison Between PKU and Control Groups
Species	PKU			Control
OTUID	mean_abundance	sd_abundance	mean_abundance_percent	mean_abundance	sd_abundance	mean_abundance_percent	p-value
Unknown	0.269274	0.165382	26.9274	0.248516	0.0286585	24.8516	0.71
Methanobrevibacter_	0.00245	0.00547836	0.245	0.0174742	0.00848609	1.74742	0.01
Bacteroides_	0.131501	0.124466	13.1501	0.134542	0.0632983	13.4542	1
Prevotella_	0.0311489	0.0421993	3.11489	0	0	0	0.11
Paraprevotella_	0.0123336	0.0275788	1.23336	0	0	0	0.5
Streptococcus_	0.0334701	0.0360205	3.34701	0.00772445	0.000273669	0.772445	0.019
Blautia_	0.0448082	0.0376288	4.48082	0.0081548	0.00517338	0.81548	0.064
Coprococcus_	0.00689532	0.00264153	0.689532	0.0115796	0.0103066	1.15796	0.71
Lachnospira_	0.00273762	0.00612149	0.273762	0.0164779	0.00944796	1.64779	0.053
Faecalibacterium_	0.011452	0.015697	1.1452	0	0	0	0.24
Oscillospira_	0.0119887	0.00772891	1.19887	0.00921366	0.00322135	0.921366	1
Phascolarctobacterium_	0.0178822	0.0398816	1.78822	0.00855101	0.00987385	0.855101	0.89
Ruminococcus_	0.00280265	0.00420112	0.280265	0.0210874	0.0196829	2.10874	0.063
Ruminococcaceae_g___	0.00315093	0.00495321	0.315093	0.0426984	0.00758133	4.26984	0.017
Dialister_	0.00844827	0.0162569	0.844827	0.0354365	0.0127736	3.54365	0.063
Veillonella_	0.0133186	0.0183668	1.33186	0	0	0	0.24
Clostridiales_f___g___	0.00158261	0.00212866	0.158261	0.0192631	0.00981485	1.92631	0.018
Akkermansia muciniphila	0.0326954	0.0644917	3.26954	0.00693939	0.00711717	0.693939	0.71
Alistipes putredinis	0.00245	0.00547836	0.245	0.0118961	0.00818552	1.18961	0.053
Bacteroides acidifaciens	0.0324164	0.031405	3.24164	0.0112073	0.0129411	1.12073	0.37
Bacteroides uniformis	0.0245281	0.0353537	2.45281	0.0148598	0.0102321	1.48598	0.71
Barnesiella intestinihominis	0.00214757	0.00480212	0.214757	0.0126333	0.00162309	1.26333	0.014
Clostridium colinum	0.0189209	0.0265075	1.89209	0	0	0	0.89
Coprococcus eutactus	0	0	0	0.0116617	0.000878315	1.16617	0.01
Eubacterium dolichum	0.0142403	0.0144272	1.42403	0	0	0	0.015
Faecalibacterium prausnitzii	0.00534487	1.19515	0.534487	0.0586022	0.0200672	5.86022	0.014
Haemophilus parainfluenzae	0.0148335	0.0189866	1.48335	0.00689628	0.00349288	0.689628	0.71
Prevotella copri	0.000201335	0.000450198	0.0201335	0.0951034	0.109816	9.51034	0.31
Roseburia faecis	0.00795212	0.0177815	0.795212	0.021493	0.00860718	2.1493	0.16
Ruminococcus bromii	0.0131148	0.0179791	1.31148	0	0	0	0.24
Ruminococcus gnavus	0.0193102	0.0211862	1.93102	0	0	0	0.044

## Sheet: Table S7 - diversity,permanova 
Table S7. Alpha and Beta Diversity Metrics of Gut Microbiota in PKU and Control Groups, with PERMANOVA Analysis
	Alpha diversity				Beta diversity Bray		Weighted Unifrac
Patient	Observed	Shannon	Simpson	material	Axis.1	Axis 2	Axis.1	Axis 2
PKU4	83	3.8359	0.967947	Gut	-0.18528	0.13801	-0.099356	0.0196192
PKU5	118	4.04884	0.973081	Gut	-0.14804	0.38125	-0.143324	0.0652892
C2	156	4.46092	0.982082	Gut	-0.28425	-0.06681	-0.0553183	-0.0517282
C3	149	4.34179	0.977949	Gut	-0.05778	-0.43146	0.0528814	-0.110115
C1	156	4.4589	0.982067	Gut	-0.28548	-0.06756	-0.0553183	-0.0517282
C4	149	4.33743	0.9781	Gut	-0.0579	-0.42682	0.0528814	-0.110115
PKU1	89	3.79798	0.963442	Gut	-0.15999	0.38022	-0.141076	0.0870211
PKU2	69	3.61569	0.961925	Gut	0.58902	0.04383	0.196669	0.079664
PKU3	76	3.66717	0.96226	Gut	0.58972	0.04935	0.19196	0.0720927
Permanova
Permutation test for adonis under reduced model
Terms added sequentially (first to last)
Permutation: free
Number of permutations: 99
adonis2(formula = t(otu) ~ treatment, data = meta, permutations = 99, method = "bray")
Term	Df	SumOfSqs	R2	F	Pr_F	Significance
treatment	1	0.69097	0.28059	2.7302	0.05	*
Residual	7	1.77156	0.71941
Total	8	2.46253	1
Signif. codes: 0 ‘***’ 0.001 ‘**’ 0.01 ‘*’ 0.05 ‘.’ 0.1 ‘ ’ 1
Permutation test for homogeneity of multivariate dispersions
Permutation: free
Number of permutations: 999
Response: Distances
erm	Df	Sum_Sq	Mean_Sq	F_value	N_Perm	Pr(>F)
Groups	1	0.082371	0.082371	126.88	999	0.001	***
Residuals	7	0.004545	0.000649	NA	NA	NA
Signif. codes: 0 ‘***’ 0.001 ‘**’ 0.01 ‘*’ 0.05 ‘.’ 0.1 ‘ ’ 1
Pairwise comparisons:
(Observed p-value below diagonal, permuted p-value above diagonal)
	control	PKU
control		0.01
PKU	9.713e-06
